# Supplementary material for: Polycaprolactone-Modified Biochar Supported Nanoscale Zero-Valent Iron Coupling with Shewanella putrefaciens CN32 for 1,1,1-Trichloroethane Removal from Simulated Groundwater: Synthesis, Optimization, and Mechanism
Source: Molecules. 2023 Mar 31;28(7):3145. doi: 10.3390/molecules28073145 (PMC10095663; doi:10.3390/molecules28073145)
Supplement: Supplementary file 1 [file molecules-28-03145-s001.zip]

Archive with 1 entries (1 files):
- molecules-2248413-supplementary.pdf
